# Supplementary material for: Targeting Plastic Exposure in Infertile Couples: A Pilot Intervention Study
Source: Toxics. 2026 Mar 16;14(3):257. doi: 10.3390/toxics14030257 (PMC13030407; doi:10.3390/toxics14030257)
Supplement: Supplementary file 1 [file toxics-14-00257-s001.zip]

Archive with 1 entries (1 files):
- toxics-4167379-supplementary.pdf
